# Supplementary material for: GSDMD is associated with survival in human breast cancer but does not impact anti-tumor immunity in a mouse breast cancer model
Source: Front Immunol. 2024 Aug 19;15:1396777. doi: 10.3389/fimmu.2024.1396777 (PMC11366651; doi:10.3389/fimmu.2024.1396777)
Supplement: Supplementary file 1 [file Table1.xlsx]

## Sheet: BRCA
Signature	Gene	minus logpval	ratio
B cells	ABCB4	0.0781078	-0.00399364
B cells	BACH2	12.1323	-0.427725
B cells	BCL11A	5.28498	-0.989897
B cells	BLK	3.70496	0.351946
B cells	BLNK	9.81262	1.66393
B cells	CCR9	1.8279	-0.0123309
B cells	CD19	4.67018	1.0768
B cells	CD72	9.48672	0.938931
B cells	COCH	0.216035	-0.106325
B cells	CR2	0.893381	0.608316
B cells	FCRL2	1.43518	0.155755
B cells	GLDC	0.876437	0.727141
B cells	GNG7	0.645969	-0.262908
B cells	HLA-DOB	3.48747	1.22783
B cells	HLA-DQA1	6.92294	9.5964
B cells	MEF2C	12.6928	-1.80358
B cells	MICAL3	19.7122	-0.698035
B cells	MS4A1	1.45312	1.93749
B cells	OSBPL10	5.61722	-0.584149
B cells	PNOC	4.64315	0.299731
B cells	QRSL1	0.696811	-0.547584
B cells	SCN3A	14.1244	-0.208923
B cells	SLC15A2	7.77639	-0.791848
B cells	SPIB	2.32353	1.05794
B cells	TCL1A	2.0135	1.12419
B cells	TNFRSF17	1.49822	0.701168
CD8 T cells	ABT1	15.5644	2.86425
CD8 T cells	AES	37.5894	31.083
CD8 T cells	CAMLG	6.90939	3.29209
CD8 T cells	CD8A	8.02372	2.67163
CD8 T cells	CD8B	3.32651	1.01271
CD8 T cells	CDKN2AIP	3.53693	-0.855307
CD8 T cells	FLT3LG	30.6694	0.524339
CD8 T cells	GADD45A	2.00516	2.05746
CD8 T cells	GZMM	14.5644	2.66539
CD8 T cells	HAUS3	1.18889	-0.180377
CD8 T cells	KLF9	15.9822	-6.9022
CD8 T cells	LEPROTL1	0.0440915	0.0448591
CD8 T cells	LIME1	32.1078	0.970332
CD8 T cells	PF4	0.604794	-0.0275668
CD8 T cells	PPP1R2	2.52166	-1.49388
CD8 T cells	PRF1	7.74273	1.69364
CD8 T cells	PRR5	21.5871	1.51376
CD8 T cells	RBM3	3.68617	7.8128
CD8 T cells	SF1	4.19057	2.80375
CD8 T cells	SLC16A7	12.8728	-1.64245
CD8 T cells	TBCC	3.61376	4.51389
CD8 T cells	THUMPD1	6.46384	-3.06798
CD8 T cells	TMC6	24.0628	3.68378
CD8 T cells	TSC22D3	2.69743	6.29541
CD8 T cells	VAMP2	0.619955	1.22793
CD8 T cells	ZEB1	26.0253	-3.21776
CD8 T cells	ZFP36L2	3.64811	-13.6308
CD8 T cells	ZNF22	4.17707	-1.79663
CD8 T cells	ZNF609	8.77185	-1.50637
CD8 T cells	ZNF91	2.96826	-1.5547
T cells	BCL11B	0.0233539	0.00706892
T cells	CD2	7.82468	6.22942
T cells	CD3D	10.6339	6.57652
T cells	CD3E	7.23012	4.57315
T cells	CD3G	2.57671	0.416144
T cells	CD6	12.1893	1.36973
T cells	CD96	2.28504	0.47203
T cells	GIMAP5	2.25164	-0.100552
T cells	LCK	9.75324	2.35496
T cells	NCALD	2.15764	-3.13158
T cells	PRKCQ	0.134108	-0.053404
T cells	SH2D1A	3.34934	0.730291
T cells	SKAP1	7.43465	2.78186
T cells	TRAT1	1.99511	0.367288
CD4 T cells	ANP32B	2.93359	10.9411
CD4 T cells	ASF1A	12.3039	-3.00816
CD4 T cells	ATF2	29.8633	-3.14916
CD4 T cells	BATF	34.615	14.2282
CD4 T cells	CD28	0.185622	0.0429994
CD4 T cells	DDX50	3.79747	-1.65272
CD4 T cells	FAM111A	0.0790994	0.0676745
CD4 T cells	FRYL	6.70799	-1.1236
CD4 T cells	GOLGA8A	1.46701	-0.683191
CD4 T cells	ICOS	4.42561	0.432784
CD4 T cells	ITM2A	7.1028	-9.08354
CD4 T cells	LRBA	1.67899	-1.86724
CD4 T cells	NUP107	0.436275	-0.277307
CD4 T cells	PHF10	16.9051	-4.44932
CD4 T cells	PPP2R5C	17.5822	-1.93021
CD4 T cells	RPA1	1.79245	-1.34919
CD4 T cells	SEC24C	6.67188	-3.18051
CD4 T cells	SLC25A12	3.52214	-0.869576
CD4 T cells	UBE2L3	1.44504	1.4474
DC	CCL13	1.74657	-1.15953
DC	CCL17	2.97304	1.07259
DC	CCL22	1.60767	0.536381
DC	CD209	6.01138	-1.11463
DC	HSD11B1	3.7822	-2.18757
DC	NPR1	8.8174	-4.89764
DC	PPFIBP2	1.49885	-0.503142
Macrophages	APOE	22.6729	135.191
Macrophages	ATG7	0.262033	0.0533759
Macrophages	BCAT1	6.89745	-1.28451
Macrophages	CCL7	0.0963863	0.0470637
Macrophages	CD163	0.23751	-0.462139
Macrophages	CD68	3.62707	0.248508
Macrophages	CD84	1.79758	-0.449765
Macrophages	CHI3L1	0.4743	-8.71372
Macrophages	CHIT1	1.38538	1.24743
Macrophages	CLEC5A	1.88826	-0.425255
Macrophages	COL8A2	0.378363	-0.806828
Macrophages	COLEC12	0.201344	-0.307314
Macrophages	CTSK	0.904795	-10.9426
Macrophages	CXCL5	0.301519	-0.223868
Macrophages	CYBB	0.708011	-1.37141
Macrophages	EMP1	17.2727	-21.5839
Macrophages	FDX1	5.9874	-0.871611
Macrophages	FN1	4.83473	-95.6047
Macrophages	GM2A	0.050243	-0.139118
Macrophages	GPC4	1.22347	-1.93628
Macrophages	MARCO	0.115929	-0.279903
Macrophages	ME1	8.79501	-6.32217
Macrophages	MS4A4A	2.48367	-1.18665
Macrophages	MSR1	1.98426	-0.983744
Macrophages	PCOLCE2	9.41339	-9.515
Macrophages	PTGDS	2.31367	8.99845
Macrophages	RAI14	8.53978	-3.06143
Macrophages	SCARB2	11.9727	-14.2987
Macrophages	SCG5	0.492323	-0.361375
Macrophages	SGMS1	11.5712	-1.74174
Macrophages	SULT1C2	0.203554	0.023411
NK cells	ADARB1	7.42708	-0.738046
NK cells	ALDH1B1	0.834749	-1.17107
NK cells	APBB2	1.64078	-1.22857
NK cells	ATL2	15.1149	-7.81546
NK cells	BCL2	1.20249	-1.60804
NK cells	CDC5L	10.8613	-3.23311
NK cells	FGF18	1.97342	0.167305
NK cells	FUT5	0.0633857	0.000742291
NK cells	FZR1	52.2578	4.7123
NK cells	GAGE2A	0.662144	0.530435
NK cells	KANK2	7.5428	-3.10217
NK cells	LDB3	0.518411	-1.9082
NK cells	MAPRE3	4.90183	1.13091
NK cells	MCM3AP	2.03837	1.65677
NK cells	MRC2	1.72328	5.27348
NK cells	NCR1	1.02445	0.0172689
NK cells	PDLIM4	3.65429	1.93559
NK cells	PRX	7.12198	0.513354
NK cells	PSMD4	27.8542	28.7879
NK cells	SLC30A5	4.05211	-1.64376
NK cells	SPN	3.52584	0.522764
NK cells	TBXA2R	9.32956	0.376863
NK cells	TCTN2	0.895667	0.302907
NK cells	TRPV6	4.82368	-0.743387
NK cells	XCL2	5.13057	0.585172
NK cells	ZNF205	64.2994	7.24072
NK cells	ZNF528	3.98979	-0.64483
NK cells	ZNF747	8.45315	1.22902
Neutrophils	ALPL	0.0188998	-0.0824674
Neutrophils	BST1	9.36509	-0.67247
Neutrophils	CD93	17.8968	-7.16444
Neutrophils	CEACAM3	0.286912	-0.00556078
Neutrophils	CPPED1	0.136646	-0.0908135
Neutrophils	CREB5	19.1305	-0.911881
Neutrophils	CRISPLD2	3.02188	-2.31141
Neutrophils	CSF3R	6.68618	2.09805
Neutrophils	CXCR1	0.0991848	0.0172523
Neutrophils	CXCR2	2.53732	-0.117068
Neutrophils	CYP4F3	0.289559	0.0499387
Neutrophils	DYSF	4.84929	-0.831969
Neutrophils	FCAR	3.66521	-0.0296131
Neutrophils	FCGR3B	0.514413	0.865906
Neutrophils	FPR1	1.39683	0.301029
Neutrophils	FPR2	0.357959	0.0226799
Neutrophils	G0S2	5.44065	-46.3904
Neutrophils	HIST1H2BC	0.0550512	-0.20021
Neutrophils	HPSE	1.388	-0.174407
Neutrophils	KCNJ15	0.250204	-0.0409449
Neutrophils	LILRB2	4.39129	0.524246
Neutrophils	MGAM	0.455681	-0.095208
Neutrophils	MME	11.7685	-7.51092
Neutrophils	PDE4B	4.99746	-2.76635
Neutrophils	S100A12	0.218804	-0.0361613
Neutrophils	SIGLEC5	0.925888	0.0182899
Neutrophils	SLC22A4	1.4901	0.358212
Neutrophils	SLC25A37	4.75551	-2.02642
Neutrophils	TECPR2	3.48766	-0.424179
Neutrophils	TNFRSF10C	3.3496	0.341751
Neutrophils	VNN3	0.0719819	-0.00601549

## Sheet: LIHC
Signature	Gene	minus log(pval)	ratio (top 25% expression vs. bottom 25% expression)
B cells	ABCB4	0.309316	768249045699008
B cells	CCR9	0.412949	1305442287454956
B cells	GLDC	0.721207	1468742677801142
B cells	MICAL3	1.17772	-1999474263308080
B cells	OSBPL10	0.784124	2663938986150656
B cells	QRSL1	0.947911	4656611047032342
B cells	SCN3A	0.208077	-977763119618190
CD8 T cells	CD8A	0.404513	1293621425869996
CD8 T cells	CDKN2AIP	0.971123	2243997018736914
CD8 T cells	DNAJB1	0.798412	1838951918169962
CD8 T cells	LIME1	0.142392	-473218814940602
CD8 T cells	PF4	0.439381	1179587930447894
CD8 T cells	SF1	0.131546	-347149290332724
CD8 T cells	SLC16A7	0.759898	2046046120054370
CD8 T cells	TBCC	0.139805	614666119208124
CD8 T cells	ZFP36L2	0.612457	1343319052431338
CD8 T cells	ZNF609	0.471103	1446110210824102
CD8 T cells	ZNF91	0.590112	1410273934613386
T cells	BCL11B	0.340065	-700895969758544
T cells	CD6	1.0617	-1929071480240348
CD4 T cells	LRBA	0.123009	520676406580674
CD4 T cells	NUP107	0.213762	573050733167586
CD4 T cells	PHF10	0.00801668	27864972086770
CD4 T cells	SLC25A12	0.645934	7878959945530550
DC	CCL17	0.621591	-1594579427644644
DC	CD209	0.0492013	-276967904100514
DC	PPFIBP2	0.258736	949634610924272
Macrophages	BCAT1	1.3006	2281716612433838
Macrophages	CHI3L1	0.264938	2138512941076246
Macrophages	DNASE2B	0.269672	599918453570008
Macrophages	MS4A4A	0.153151	-582019107685838
Macrophages	SULT1C2	1.34303	2805536402796554
NK cells	CDC5L	0.0740192	338582439019178
NK cells	LDB3	0.0370915	-360330308106062
NK cells	MCM3AP	0.116901	-692627897973300
NK cells	MRC2	0.0650901	378621096081220
NK cells	PSMD4	0.195347	-722152508089616
NK cells	SMEK1	1.72942	-3254234518244316
NK cells	TBXA2R	0.00966964	-162628931004436
NK cells	TRPV6	0.0791516	-400672566600450
NK cells	XCL2	0.0803343	-315759840902232
NK cells	ZNF747	0.706335	-1726167769135910
Neutrophils	BST1	0.345501	1248589285673836
Neutrophils	CD93	0.427175	-1006108312303572
Neutrophils	CEACAM3	0.546549	-1433747276327850
Neutrophils	CXCR1	0.0227449	-133697786751620
Neutrophils	FCGR3B	0.109107	-815013705628904
Neutrophils	FPR1	0.570362	1867120953654948
Neutrophils	G0S2	0.940643	1990704548183910
Neutrophils	HIST1H2BC	0.0722301	-426395002568930
Neutrophils	HPSE	0.261345	1159473776269146
Neutrophils	MME	0.107616	2494591241179728
Neutrophils	S100A12	2.41309	-2758121251964314
Neutrophils	TECPR2	1.17782	2134801818992180
Neutrophils	TNFRSF10C	0.768125	-2111585090468106
Neutrophils	VNN3	2.35706	1.01071e+16
